# Supplementary material for: Effects of SARS-CoV-2 on Pulmonary Function and Muscle Strength Testing in Military Subjects According to the Period of Infection: Cross-Sectional Study
Source: Diagnostics (Basel). 2023 May 9;13(10):1679. doi: 10.3390/diagnostics13101679 (PMC10217520; doi:10.3390/diagnostics13101679)
Supplement: Supplementary file 1 [file diagnostics-13-01679-s001.zip]

Archive with 1 entries (1 files):
- diagnostics-2324961-supplementary.pdf
